# Supplementary material for: Psychological Impact and Women’s Evaluation of the First-Trimester Pre-Eclampsia Screening and Prevention: ASPRE Trial
Source: Int J Environ Res Public Health. 2023 Apr 6;20(7):5418. doi: 10.3390/ijerph20075418 (PMC10094560; doi:10.3390/ijerph20075418)
Supplement: Supplementary file 1 [file ijerph-20-05418-s001.zip]

Archive with 1 entries (1 files):
- ijerph-2149066-supplementary.pdf
